# Supplementary material for: Efficacy of Large Language Models for Screening of Systematic Reviews on Periprosthetic Joint Infection
Source: J Clin Med. 2026 Apr 8;15(8):2830. doi: 10.3390/jcm15082830 (PMC13116464; doi:10.3390/jcm15082830)
Supplement: Supplementary file 1 [file jcm-15-02830-s001.zip]

Archive with 1 entries (1 files):
- jcm-4189858-supplementary.pdf
